# Supplementary material for: A Genetic Analysis of Current Medication Use in the UK Biobank
Source: J Pers Med. 2024 Mar 20;14(3):319. doi: 10.3390/jpm14030319 (PMC10971627; doi:10.3390/jpm14030319)
Supplement: Supplementary file 1 [file jpm-14-00319-s001.zip]

Archive with 4 entries (4 files):
- Supplementary File S1.pdf
- Table_S1.xlsx
- Table_S2.xlsx
- Table_S3.xlsx
